# Supplementary material for: Coping Strategies Influence Cardiometabolic Risk Factors in Chronic Psychological Stress: A Post Hoc Analysis of A Randomized Pilot Study
Source: Nutrients. 2021 Dec 24;14(1):77. doi: 10.3390/nu14010077 (PMC8747048; doi:10.3390/nu14010077)
Supplement: Supplementary file 1 [file nutrients-14-00077-s001.zip]

Archive with 3 entries (3 files):
- Table S1. Serum amino acid concentrations of participants.pdf
- Table S2. Dietary intake of participants.pdf
- Table S3. Relationship of cardiometabolic risk parameters.pdf
